# Supplementary material for: Biotransformation of Penindolone, an Influenza A Virus Inhibitor
Source: Molecules. 2023 Feb 3;28(3):1479. doi: 10.3390/molecules28031479 (PMC9920254; doi:10.3390/molecules28031479)
Supplement: Supplementary file 1 [file molecules-28-01479-s001.zip]

Archive with 1 entries (1 files):
- molecules-2174988-supplementary.pdf
